# Supplementary material for: Entomological parameters and population structure at a microgeographic scale of the main Colombian malaria vectors Anopheles albimanus and Anopheles nuneztovari
Source: PLoS One. 2023 Jan 6;18(1):e0280066. doi: 10.1371/journal.pone.0280066 (PMC9821454; doi:10.1371/journal.pone.0280066)
Supplement: S1 Table — (XLSX) [file pone.0280066.s001.xlsx]

## Sheet: An.nuneztovari
S1 Table . Microsatellite allele data for the populations of Anopheles nuneztovari , in the endemic area Urabá-Bajo Cauca and Alto Sinú-Colombia.
npops = 5
nloci = 10
	ANU3		ANU7		ANU12		ANU10		ANU1		ANU2		ANU9		ANU4		ANU6		ANU8
pop = El_Bagre
BAG2719	292	294	252	210	254	256	189	204	244	244	228	230	266	266	224	224	210	214	226	240
BAG3170	292	294	252	210	268	268	201	204	244	244	228	234	266	266	221	236	196	214	232	238
BAG2831	288	292	252	210	266	266	201	207	244	244	230	230	268	268	224	239	214	214	232	232
BAG2933	292	292	252	210	254	266	204	207	242	242	236	236	266	266	221	236	210	214	234	240
BAG2765	292	292	252	210	266	266	207	207	244	244	230	236	266	266	239	239	210	214	234	234
BAG2885	292	292	252	210	266	266	207	207	244	244	230	236	266	266	236	236	216	228	234	234
BAG2932	288	300	252	210	268	268	204	207	242	242	234	234	270	270	221	236	210	210	234	234
BAG2980	290	292	252	210	266	266	192	207	238	244	228	236	266	266	221	224	210	214	234	234
BAG3055	292	300	252	210	268	268	204	207	244	244	228	230	266	266	224	236	196	214	?	?
BAG2982	292	292	252	210	254	268	207	207	238	242	234	234	266	266	221	239	210	210	234	238
BAG3129	292	292	252	210	268	268	207	207	244	244	226	226	264	264	221	224	210	214	246	246
BAG2847	292	292	252	210	256	256	207	207	244	244	228	230	268	268	224	236	196	214	244	244
BAG2973	288	292	250	208	256	268	204	207	244	244	228	236	270	270	224	236	214	214	226	242
BAG3100	292	292	252	210	266	266	207	207	244	244	230	234	266	266	224	224	210	214	234	246
BAG3113	288	292	252	210	266	266	207	207	242	244	230	230	266	266	221	239	210	214	234	234
BAG2930	292	292	252	210	256	256	207	207	244	244	230	236	266	266	224	236	216	216	234	234
BAG2647	288	290	252	210	266	266	204	207	244	244	228	230	266	266	239	239	210	214	234	234
BAG2846	288	290	252	210	266	266	201	207	244	244	230	234	266	266	203	221	210	214	234	234
BAG2989	290	290	252	210	266	266	204	207	244	248	228	230	266	270	221	224	210	236	234	246
BAG2983	292	292	252	?	266	266	207	207	242	244	228	236	266	266	224	224	214	230	234	234
BAG2636	292	294	252	210	266	266	201	201	244	244	230	234	268	270	224	236	210	218	234	234
BAG2871	286	286	?	210	266	266	201	207	?	?	230	234	276	276	200	200	200	200	234	234
BAG3158	292	294	252	210	266	266	204	207	242	242	230	236	266	266	236	236	216	224	234	234
BAG2896	292	294	252	210	266	266	192	207	244	244	230	230	270	270	236	236	210	220	234	250
BAG3101	290	294	252	210	268	268	192	204	244	248	230	234	266	270	221	224	210	214	234	238
BAG2678	292	292	252	210	266	266	204	207	242	244	230	230	276	276	221	224	214	214	234	234
BAG2981	292	300	252	210	266	266	204	207	244	244	236	236	270	270	236	239	210	210	234	234
BAG2711	292	294	252	210	268	268	207	207	244	244	230	230	266	266	224	239	214	214	234	246
BAG2937	292	294	252	210	266	268	207	207	244	244	230	230	?	?	224	236	214	214	234	244
pop = Mutata
MUT78	290	298	252	210	256	256	207	207	244	244	236	236	270	270	224	224	214	214	234	234
MUT75	292	302	248	210	268	268	192	207	244	244	230	236	270	270	221	224	214	226	234	256
MUT60	292	294	252	210	256	256	204	207	242	244	230	236	266	270	221	221	214	214	234	240
MUT98	300	300	252	210	266	266	207	207	244	244	236	236	264	264	236	236	214	214	244	250
MUT73	294	300	252	210	266	266	204	204	244	244	230	236	270	270	224	236	214	214	248	252
MUT07	288	292	250	210	254	254	204	207	244	244	228	230	270	270	221	224	214	216	240	250
MUT23	292	292	252	210	254	268	204	207	244	244	232	238	270	270	221	239	214	214	240	242
MUT52	294	300	248	210	268	268	204	207	244	246	230	236	268	268	221	236	196	214	234	238
MUT54	292	300	252	210	252	254	207	207	244	244	232	232	270	270	221	224	214	214	234	242
MUT35	292	292	252	210	254	266	204	207	244	248	230	238	270	270	221	221	214	214	234	234
MUT66	292	302	252	210	266	266	204	207	246	248	230	236	270	270	221	224	214	214	234	242
MUT34	288	302	252	210	266	266	192	207	244	248	228	236	266	266	221	224	214	220	234	242
MUT46	292	292	252	210	254	266	204	207	246	246	230	234	?	?	224	224	214	218	260	260
MUT15	292	300	252	210	268	268	192	207	244	248	230	234	268	268	236	239	214	214	234	244
MUT110	288	300	252	210	254	268	186	201	242	242	234	238	264	270	221	236	214	214	234	252
MUT117	292	300	252	210	254	268	201	207	244	248	228	230	268	268	224	236	214	220	242	244
MUT63	292	294	252	210	268	268	204	207	228	230	228	230	270	270	221	224	214	214	238	258
MUT65	292	292	252	210	254	254	207	207	244	248	230	234	266	270	224	236	196	220	234	234
MUT87	288	290	252	210	266	266	204	204	248	248	228	236	268	268	203	221	214	214	234	234
MUT21	292	294	252	210	266	266	204	207	244	248	228	234	270	270	224	236	196	214	234	240
MUT02	292	300	252	210	266	266	204	207	244	248	228	234	268	268	224	239	214	214	234	252
MUT32	294	300	252	210	268	268	189	204	244	244	222	236	270	270	221	224	214	220	234	234
MUT08	300	300	252	210	256	268	192	204	244	244	230	238	266	270	239	239	196	214	238	244
MUT19	292	300	250	210	266	268	207	207	244	248	228	230	268	268	221	236	196	214	234	244
MUT33	300	300	252	210	254	268	204	207	244	244	232	234	264	270	236	221	196	196	?	?
MUT05	292	300	252	210	266	266	192	204	248	248	230	234	270	270	221	236	214	214	234	246
MUT13	292	302	252	210	268	268	204	204	244	248	230	236	270	270	221	236	214	218	234	248
MUT50	292	292	252	210	254	254	192	204	240	246	236	236	270	270	221	221	196	216	242	252
pop = Caceres
CAC1	290	300	252	210	262	266	204	207	244	244	230	234	270	270	221	239	196	214	240	244
CAC57	292	292	252	210	268	268	204	207	244	244	234	234	270	270	221	224	214	214	234	234
CAC3	292	294	254	210	266	266	201	207	244	244	230	230	?	?	224	239	210	214	234	238
CAC200	292	300	252	210	266	266	192	192	244	244	236	238	270	270	239	239	214	214	234	234
CAC22	288	292	252	210	266	266	201	207	242	244	234	238	270	270	239	239	214	214	234	238
CAC293	292	292	252	210	268	268	207	207	244	244	228	236	266	266	221	224	196	214	234	234
CAC26	292	294	250	210	266	266	207	207	244	244	230	230	266	266	221	239	214	214	234	244
CAC69	292	292	252	210	266	266	201	207	244	244	230	236	264	270	221	236	214	214	234	242
CAC206	288	292	252	210	268	268	201	207	244	244	230	236	?	?	224	236	214	348	234	234
CAC193	290	292	252	210	254	254	207	207	242	244	230	236	270	270	221	239	214	220	234	238
CAC61	290	292	250	210	266	266	207	207	242	244	230	230	270	270	221	221	216	218	234	238
CAC199	292	292	252	210	266	266	207	207	244	244	230	236	266	270	221	239	196	218	234	238
CAC207	288	292	252	210	266	266	201	207	244	244	228	230	278	270	224	236	210	214	234	240
CAC185	288	292	250	210	254	254	201	204	244	244	234	236	266	266	224	236	214	338	234	234
CAC191	288	292	252	210	266	266	201	207	244	244	228	234	264	264	239	239	196	214	234	240
CAC77	294	302	252	210	266	266	201	204	244	244	236	238	?	?	221	224	214	214	234	234
CAC183	292	302	252	210	266	266	204	207	244	244	230	234	268	268	224	239	214	216	234	244
CAC10	290	302	250	210	268	268	201	201	244	244	228	230	264	264	221	239	214	338	238	248
CAC29	292	294	252	210	266	266	204	204	244	244	228	230	264	270	221	221	196	214	238	242
CAC63	292	302	252	210	266	266	207	207	244	244	228	228	268	268	221	236	214	214	234	238
CAC9	292	300	252	210	256	256	207	207	244	244	230	230	268	268	224	239	214	338	246	248
CAC201	290	294	252	210	266	266	201	201	244	246	230	230	?	?	221	224	214	214	234	238
CAC188	292	292	252	210	268	268	204	207	244	244	236	236	244	244	239	239	214	220	234	244
CAC169	292	292	252	210	?	?	201	207	244	244	228	230	?	?	221	236	196	214	238	238
pop = Tierralta
TA770	292	292	252	210	266	266	204	207	244	244	228	230	268	268	221	239	214	338	240	254
TA944	292	292	252	210	256	266	201	204	244	244	236	238	268	270	239	239	196	214	234	238
TA958	288	292	252	210	266	266	204	207	244	244	234	236	270	270	224	236	214	216	234	240
TA769	288	300	252	210	256	256	204	207	244	244	228	236	266	266	221	224	196	214	234	242
TA975	290	300	252	210	254	266	207	207	244	248	230	230	270	270	221	224	212	214	234	250
TA951	292	292	252	210	?	?	204	204	244	244	228	240	252	252	218	218	196	214	240	240
TA974	292	300	254	210	268	268	207	207	244	244	228	236	?	?	224	236	214	214	238	240
TA953	292	300	252	210	266	266	201	207	244	248	230	236	270	270	221	239	214	214	234	250
TA773	290	298	250	210	268	268	207	207	244	246	230	234	272	272	239	239	214	216	234	242
TA971	290	292	252	210	256	256	204	207	244	244	228	230	268	268	221	239	214	214	238	250
TA963	288	290	252	210	268	268	201	204	244	244	228	230	270	270	221	224	214	214	234	252
TA950	286	290	250	210	266	266	204	207	244	244	236	238	264	264	221	239	214	216	234	252
TA824	290	292	252	210	256	256	207	207	244	244	230	230	268	268	203	218	196	214	234	242
TA962	290	290	252	210	266	266	207	207	244	248	230	236	266	266	221	239	214	216	234	242
TA827	292	292	252	210	268	268	204	207	244	244	228	234	?	?	224	236	210	210	238	240
TA772	286	290	252	210	254	254	207	207	244	244	234	236	264	268	224	239	214	214	234	238
TA954	292	300	252	210	256	256	207	207	244	244	230	236	268	270	218	236	214	214	238	240
TA822	292	292	252	210	266	266	207	207	244	244	228	234	268	268	218	236	212	214	240	240
TA969	288	304	252	210	268	268	201	207	244	244	230	234	268	270	221	224	214	214	234	246
TA826	290	292	252	210	266	266	207	207	244	244	228	228	270	270	221	239	214	214	234	238
TA934	292	298	252	210	266	266	207	207	244	244	230	236	266	270	221	239	214	220	246	252
TA955	292	292	252	210	266	266	204	207	244	244	230	236	268	268	239	239	196	214	234	248
TA948	290	300	252	210	266	266	201	204	244	246	230	236	270	270	221	239	196	210	240	252
TA834	290	298	252	210	266	266	204	207	244	244	228	234	?	?	221	224	196	214	238	238
TA946	290	298	252	210	266	266	204	207	244	244	230	230	270	270	221	239	196	214	234	252
TA939	292	292	252	210	254	254	201	207	244	244	236	236	264	264	221	239	196	214	234	248
TA828	292	300	252	210	266	266	207	207	244	244	230	230	264	264	239	239	196	214	240	242
TA960	286	290	252	210	266	266	204	207	242	244	228	230	264	270	239	239	214	214	240	240
pop = Turbo
TUR45	290	290	252	210	268	268	204	207	244	244	228	236	270	270	221	239	214	220	242	242
TUR47	292	300	252	210	254	254	204	207	244	244	236	236	?	?	221	239	214	216	234	242
TUR56	292	292	252	210	266	266	207	207	244	244	228	230	264	264	203	224	214	214	238	242
TUR43	288	294	252	210	266	266	207	207	244	244	230	230	270	270	221	224	214	214	240	252
TUR30	302	302	252	210	254	268	204	204	244	248	230	234	264	264	221	239	214	214	242	250
TUR26	288	292	250	210	268	268	204	207	244	244	230	236	264	264	224	239	196	214	234	252
TUR40	292	292	252	210	268	268	204	207	244	244	234	234	270	270	239	239	214	214	242	252
TUR24	290	292	252	210	266	266	207	207	248	248	230	234	266	266	221	239	214	214	234	246
TUR59	292	292	252	210	266	266	207	207	244	244	228	236	248	270	224	239	196	214	234	250
TUR34	292	300	252	210	266	266	207	207	244	244	230	234	264	264	221	224	196	214	234	252
TUR48	292	292	252	210	254	268	207	207	244	244	230	236	264	264	221	239	214	214	242	252
TUR27	292	300	252	210	266	266	207	207	244	244	228	234	270	270	203	221	214	220	240	242
TUR44	292	292	252	210	266	266	207	207	244	244	228	230	270	270	221	239	214	216	234	252
TUR25	288	292	252	210	254	254	207	207	246	246	228	230	244	264	224	224	214	214	242	252
TUR53	292	300	252	210	266	266	207	207	244	244	230	234	248	270	221	236	214	214	234	252
TUR23	288	292	252	210	252	252	204	207	244	244	228	236	?	?	221	239	210	214	234	238
TUR22	292	300	252	210	252	268	207	207	244	248	228	236	264	264	221	236	196	214	238	238
TUR49	290	292	252	210	254	254	207	207	244	244	214	230	268	270	236	236	214	218	234	250
TUR50	288	292	252	210	254	266	198	198	244	244	228	230	248	270	221	224	214	220	240	240
TUR35	292	292	252	210	254	266	204	207	244	244	228	232	270	270	224	239	214	214	242	246
TUR52	288	292	252	210	268	268	207	207	244	244	228	230	?	?	221	224	214	216	242	242
TUR1	288	292	252	210	268	268	201	201	244	248	218	234	270	270	221	236	196	214	234	238
TUR5	292	292	252	210	266	266	207	207	244	244	212	228	264	264	221	236	242	242	196	228
TUR41	292	300	252	210	268	268	207	207	226	248	212	228	246	268	221	224	210	214	234	244
TUR6	292	292	252	210	268	268	?	?	242	242	230	236	248	248	?	?	214	214	196	196
TUR8	292	292	252	210	268	268	?	?	244	244	228	234	248	270	221	224	214	228	234	234
TUR29	292	292	252	210	256	256	207	207	244	244	214	230	264	264	224	236	196	214	240	242
TUR31	292	292	252	210	254	254	207	207	226	244	228	230	248	270	221	236	214	214	240	242
TUR51	288	288	250	210	254	268	207	207	244	244	230	236	266	266	221	224	212	214	234	234
TUR46	288	300	252	210	266	266	207	207	244	244	214	230	250	270	221	236	212	212	234	238
