# Supplementary material for: Entomological parameters and population structure at a microgeographic scale of the main Colombian malaria vectors Anopheles albimanus and Anopheles nuneztovari
Source: PLoS One. 2023 Jan 6;18(1):e0280066. doi: 10.1371/journal.pone.0280066 (PMC9821454; doi:10.1371/journal.pone.0280066)
Supplement: S2 Table — (XLSX) [file pone.0280066.s002.xlsx]

## Sheet: An. albimanus
S2 Table . Microsatellite allele data for the populations of Anopheles albimanus , in the endemic area Urabá-Bajo Cauca and Alto Sinú-Colombia.
npops = 5
nloci = 9
	107		113		124		128		2-14		117		6-14		78		2-25
pop = Arbolete
ARB1420	144	148	120	120	166	166	108	118	194	196	116	124	166	180	74	76	108	116
ARB557	140	148	112	128	172	172	120	120	194	194	118	120	168	180	66	80	98	106
ARB480	140	152	108	130	172	172	116	126	186	194	102	124	166	180	72	78	104	106
ARB66	144	148	118	130	166	172	110	120	196	202	108	116	176	180	72	74	102	102
ARB595	148	152	126	126	166	166	126	128	194	194	106	108	180	184	68	68	106	112
ARB605	144	148	126	126	164	166	118	118	186	194	120	128	166	180	78	84	100	104
ARB469	148	148	142	142	166	172	120	128	196	196	112	132	180	184	70	72	98	98
ARB232	140	148	126	126	166	170	?	?	194	194	102	118	180	182	68	72	102	116
ARB462	144	150	104	130	172	184	120	140	194	196	102	124	182	186	76	88	100	108
ARB432	148	152	128	128	166	166	120	120	186	194	114	124	180	184	68	74	100	102
ARB116	146	146	124	124	182	182	120	124	196	198	102	102	182	182	72	74	100	102
ARB120	148	148	112	120	166	172	120	128	186	192	108	124	180	184	74	82	102	102
ARB727	142	148	128	132	158	164	124	126	194	196	102	102	180	182	70	76	102	106
ARB1424	150	150	124	140	164	168	110	120	194	202	114	118	182	190	76	78	98	100
ARB43	140	156	124	124	164	166	120	124	194	196	108	116	166	180	68	74	98	100
ARB1417	140	148	112	130	168	172	122	140	186	212	118	120	180	180	68	74	98	102
ARB616	146	148	122	128	166	168	122	124	186	194	100	122	164	180	76	78	98	102
ARB583	148	152	128	128	164	172	124	126	202	202	108	108	166	180	68	72	104	106
ARB734	146	148	114	114	166	168	120	128	186	186	114	118	?	?	74	74	100	100
ARB121	144	148	130	130	166	166	122	124	194	196	100	132	168	180	70	72	98	110
ARB142	138	150	132	132	168	190	118	122	186	198	100	136	180	180	78	78	98	110
ARB1226	156	156	136	146	178	184	118	122	184	198	108	108	180	180	66	72	98	102
ARB233	140	148	130	134	164	166	118	124	186	198	100	116	166	180	72	76	104	110
ARB119	138	148	126	126	166	178	124	126	198	198	102	108	166	180	72	74	104	110
ARB109	146	146	130	132	164	184	118	118	194	194	124	124	170	184	72	80	100	108
ARB356	148	148	118	126	164	176	118	120	196	198	100	122	166	180	70	76	102	102
ARB123	150	152	128	128	168	182	120	122	186	202	100	108	180	182	74	80	106	106
ARB117	140	144	120	122	166	166	118	120	186	190	100	126	180	180	68	72	100	102
pop = Montelibano
ML1167	140	146	?	?	172	172	124	124	186	198	114	122	180	184	68	76	102	102
ML1136	138	148	128	134	166	180	120	122	186	196	122	136	180	184	68	74	98	104
ML1132	148	150	122	122	166	168	112	126	196	196	114	116	182	184	74	76	100	114
ML1126	150	154	110	122	168	168	120	122	196	202	100	114	180	182	72	76	98	100
ML1103	140	144	118	118	166	172	120	122	186	194	118	124	180	184	68	72	100	106
ML1124	138	140	124	124	166	168	122	122	186	194	114	118	184	184	70	76	102	102
ML1144	140	148	112	130	166	166	118	122	194	194	116	122	166	180	76	78	102	108
ML1127	152	152	120	120	166	166	120	124	194	196	100	120	180	182	74	84	90	100
ML1120	150	152	126	130	168	182	118	124	194	196	120	130	180	182	72	72	102	102
ML1158	150	150	124	130	168	180	118	126	186	202	114	118	168	182	68	76	98	100
ML1135	138	150	132	132	166	172	118	120	186	196	100	108	182	182	72	78	104	112
ML1166	144	158	120	122	166	172	118	118	194	194	112	116	182	182	68	72	100	110
ML1133	138	148	130	130	166	168	118	140	194	196	114	124	180	180	74	78	98	98
ML1211	150	152	122	122	164	166	118	126	194	196	112	122	?	?	66	86	98	98
ML1170	150	150	126	134	168	168	118	118	194	194	112	112	182	200	72	78	98	102
ML1192	152	156	132	132	166	166	118	118	186	194	116	136	180	182	?	?	98	102
ML1118	144	144	126	126	166	168	118	122	194	196	100	120	184	184	74	84	102	108
ML1117	148	148	128	128	166	172	118	118	194	196	114	126	180	180	76	78	96	98
ML1201	146	146	118	120	166	166	124	126	186	206	116	122	180	180	76	78	100	102
ML1162	152	152	122	132	160	166	118	124	186	194	100	114	180	182	66	76	102	106
ML202	140	140	126	126	164	168	118	122	186	186	108	124	184	184	68	76	108	112
ML1125	152	152	124	130	166	172	?	?	186	196	102	116	180	182	68	76	100	100
ML1107	146	146	122	122	164	166	118	118	186	194	100	114	166	180	68	74	98	100
ML1196	148	158	126	130	166	178	118	126	186	194	114	120	180	180	76	76	100	110
pop = Moñitos
M2182	146	156	128	130	164	184	118	126	186	194	100	108	168	182	72	72	104	116
M2188	148	148	118	118	168	170	118	120	194	196	100	114	?	?	68	68	104	104
M2226	138	146	130	130	178	178	118	118	186	186	100	100	180	182	68	76	100	100
M2165	142	142	124	126	168	176	118	120	196	196	116	122	182	184	70	76	102	114
M2159	148	156	110	140	182	198	122	124	186	186	118	124	182	186	70	76	100	104
M2193	148	148	128	136	178	188	122	124	194	194	112	116	180	184	72	74	98	108
M2167	146	148	112	112	166	178	118	118	186	186	100	102	180	180	68	76	98	98
M2203	148	148	126	128	172	178	120	126	186	194	112	116	170	182	68	76	98	100
M2176	146	146	104	104	168	174	120	122	194	196	116	120	180	182	76	84	102	102
M2227	148	148	126	140	166	166	124	128	194	194	100	116	180	182	70	76	94	102
M2187	144	144	116	140	166	172	120	120	194	194	106	114	180	182	68	70	104	108
M2191	150	150	122	140	166	176	126	128	194	198	100	116	166	180	66	76	98	106
M2211	150	150	126	144	164	178	122	126	186	196	120	122	180	184	70	78	98	104
M2180	148	148	134	134	172	178	126	130	194	202	100	118	180	180	68	74	98	102
M2192	140	148	138	140	172	178	120	122	186	194	112	124	180	184	74	76	100	110
M2162	150	154	118	130	166	178	120	124	190	196	124	126	166	180	68	74	104	106
M2223	152	156	126	126	166	166	120	122	190	196	118	132	180	182	62	66	102	102
M2168	138	146	138	140	166	174	120	124	186	194	118	118	180	184	72	72	102	104
M2189	150	150	112	122	168	190	124	128	186	186	100	118	180	184	72	76	102	106
M2171	148	148	124	124	166	174	120	132	190	196	100	142	180	182	76	84	108	110
M2213	148	150	110	128	164	166	124	134	194	210	112	120	180	180	68	76	102	102
M2197	140	150	126	126	164	180	120	128	194	198	114	116	180	180	70	76	102	108
M2177	140	144	130	132	172	180	120	128	194	194	92	98	182	184	64	72	100	104
M2224	148	148	128	128	178	182	120	124	186	194	114	118	180	180	74	78	100	104
M2173	146	146	112	130	172	174	122	124	192	192	108	120	180	184	70	76	100	104
M2215	148	152	112	112	166	178	120	126	194	194	100	126	180	184	68	72	98	108
M2179	150	150	122	122	170	174	120	120	186	194	108	120	180	182	76	76	100	108
M2175	150	150	130	130	166	172	122	128	186	192	116	120	180	180	74	80	100	106
M2220	154	154	126	126	182	182	?	?	182	182	?	?	182	182	74	80	102	102
pop = San_Antero
SAN291	148	148	118	118	166	172	120	120	186	208	112	126	182	182	72	78	96	106
SAN215	138	146	112	112	166	190	120	120	194	194	110	124	180	180	68	74	102	108
SAN463	148	152	140	140	166	166	120	120	186	194	110	118	180	180	72	78	110	110
SAN279	146	146	122	122	164	170	120	122	182	194	98	114	180	182	70	76	98	100
SAN470	144	148	116	116	172	172	122	126	194	200	100	116	180	180	68	80	106	106
SAN465	140	148	138	138	168	172	120	126	180	194	116	122	180	184	76	76	96	112
SAN308	146	148	122	122	164	172	122	128	182	196	100	114	180	180	72	74	100	104
SAN346	138	150	?	?	166	168	124	130	182	196	100	104	180	180	74	82	102	102
SAN124	140	148	124	124	166	166	120	132	190	194	116	128	180	182	66	72	100	104
SAN489	144	148	130	130	166	166	124	128	186	196	122	124	180	180	66	72	100	104
SAN540	150	156	124	124	166	180	120	124	186	196	120	122	?	?	72	72	98	98
SAN501	148	150	112	128	166	176	120	122	194	208	110	120	180	180	72	76	100	108
SAN469	150	152	124	124	172	198	120	124	194	208	122	122	180	180	76	76	98	106
SAN339	148	154	128	128	178	190	120	124	186	194	124	128	180	184	70	74	102	108
SAN195	148	152	112	120	164	172	120	120	194	196	100	116	180	184	72	76	104	104
SAN467	146	148	118	120	166	178	120	124	186	198	102	114	180	190	68	76	104	104
SAN331	146	146	114	114	164	178	124	128	186	194	116	116	180	182	72	76	102	106
SAN490	148	148	?	?	166	180	124	124	196	198	114	124	180	182	70	76	100	102
SAN323	150	150	140	140	166	170	122	124	190	194	100	118	182	182	72	76	102	104
SAN345	150	156	142	142	164	164	124	130	194	194	118	122	180	182	78	94	98	104
SAN193	138	148	130	130	168	172	124	126	194	196	118	140	182	184	64	76	100	108
SAN211	148	150	118	144	170	188	128	128	190	194	106	114	182	184	72	74	98	98
SAN458	148	148	122	142	172	180	120	120	194	198	116	120	180	182	72	72	102	108
SAN344	144	150	114	126	166	172	120	124	194	194	112	116	182	184	72	78	102	104
SAN32	152	154	110	110	166	166	120	126	194	194	108	114	180	184	72	76	108	114
SAN483	148	154	134	134	166	170	120	126	196	196	114	130	180	180	76	76	102	102
SAN478	152	152	144	144	172	178	120	124	194	196	100	116	182	182	74	76	104	106
SAN466	148	148	122	128	166	166	124	126	186	194	100	118	180	184	74	76	106	110
SAN464	148	148	110	140	166	170	126	128	194	196	112	118	180	184	72	84	104	108
SAN510	148	154	120	120	166	168	120	128	186	196	100	118	178	184	76	78	100	110
pop = Turbo
TUR94	144	152	118	128	164	166	126	134	186	194	100	114	180	182	74	76	98	100
TUR122	140	150	130	130	166	174	124	128	194	194	102	114	180	182	74	74	98	100
TUR99	150	150	128	128	164	166	120	128	196	202	100	114	180	182	64	76	98	102
TUR158	144	148	110	110	164	166	126	128	194	194	134	136	180	184	68	76	100	102
TUR168	146	154	122	126	166	166	120	124	194	194	116	118	180	182	70	76	98	100
TUR110	144	148	110	110	166	174	120	124	186	194	116	120	166	180	62	72	100	108
TUR112	138	152	120	120	166	166	120	122	186	194	100	108	180	190	62	78	98	104
TUR153	150	152	116	126	166	166	120	120	194	196	130	140	182	182	72	76	100	104
TUR89	148	152	134	134	166	180	124	126	194	194	114	116	168	182	68	74	98	102
TUR115	148	152	120	120	166	166	124	126	194	196	98	98	180	180	74	76	98	104
TUR21	140	154	122	122	164	164	120	120	196	196	108	114	180	184	70	76	100	104
TUR136	144	146	108	108	166	166	120	124	186	196	114	114	180	184	74	76	102	102
TUR4	138	146	104	104	166	170	122	126	194	202	120	122	180	182	72	74	98	104
TUR101	148	148	128	128	166	166	122	126	194	194	114	118	180	182	76	76	100	102
TUR75	144	152	130	130	166	166	120	120	186	202	114	118	182	184	76	76	102	110
TUR127	138	150	128	128	166	168	120	120	198	202	106	114	180	184	74	76	100	100
TUR128	142	148	128	142	164	168	122	126	186	194	100	108	184	184	66	72	100	124
TUR103	140	148	?	?	168	168	120	122	194	194	100	110	180	180	76	76	102	104
TUR137	148	148	140	140	168	178	124	128	194	196	102	108	180	182	68	72	98	102
TUR120	148	148	122	122	170	180	124	124	186	194	108	116	180	180	66	72	100	100
TUR170	146	146	126	128	166	168	118	118	192	196	98	114	180	184	72	76	108	108
TUR104	148	148	134	134	164	166	118	120	186	194	100	128	182	184	68	72	104	108
TUR125	150	150	126	128	164	164	120	128	196	202	116	140	180	184	68	78	96	96
TUR57	144	150	126	132	164	166	120	130	194	194	100	126	180	182	70	76	102	104
TUR108	148	148	110	116	166	166	124	128	186	200	98	114	180	184	74	76	98	108
TUR147	148	150	120	124	166	168	120	124	186	194	98	98	180	184	68	70	98	102
TUR142	140	148	110	110	168	170	122	126	194	194	114	120	180	184	66	82	98	100
TUR73	144	152	120	140	164	186	120	124	196	196	102	130	180	180	68	76	100	110
TUR144	142	148	142	148	160	166	120	120	186	194	100	118	182	182	76	78	100	108
TUR95	148	148	122	144	178	182	124	126	190	196	108	112	180	182	74	76	98	108
